# Supplementary material for: EST-Microsatellite Types and Structural Scenarios in European Hake Fisheries
Source: Animals (Basel). 2022 Jun 4;12(11):1462. doi: 10.3390/ani12111462 (PMC9179439; doi:10.3390/ani12111462)
Supplement: Supplementary file 1 [file animals-12-01462-s001.zip]

Archive with 1 entries (1 files):
- animals-1737691-supplementary.pdf
